# Supplementary material for: National-scale simulation of human movement in a spatially coupled individual-based model of malaria in Burkina Faso
Source: Sci Rep. 2023 Jan 6;13:321. doi: 10.1038/s41598-022-26878-5 (PMC9822930; doi:10.1038/s41598-022-26878-5)
Supplement: Supplementary file 2 — Supplementary Information 2. [file 41598_2022_26878_MOESM2_ESM.xlsx]

## Sheet: Coversheet
Supplemental Data for "National-Scale Simulation of Human Movement in a Spatially Coupled Individual-Based Model of Malaria in Burkina Faso"
Please cite original article when using this data.
For questions contact corresponding author: Robert Zupko, rbz5100@psu.edu
The worksheet "Numeric Comparision" contains the mean, standard deviation, and standard error of fiftty replicates run using the simuation.
The cell ID refers to the index of the cell within the simuation and is used to ensure that the data is aligned properly.
The raw data can be found in the manuscript repository at https://github.com/bonilab/malariaibm-movement-BurkinaFaso-2022

## Sheet: Numeric Comparision
		Marshall Results			Model Results
Cell ID	Cell Population	Mean Trips	SD	SE	cell	population	Mean Trips	SD	SE
4949	206607	892.32	32.01	4.53	4949	206607	3618.16	61.6	8.71
4950	203266	916.44	33.13	4.69	4950	203266	3981.72	59.78	8.45
4951	198690	836.52	31	4.38	4951	198690	3481.2	49.52	7
4808	197239	861	25.74	3.64	4808	197239	3393.54	54.89	7.76
5093	193272	848.3	25.76	3.64	5093	193272	3484.64	53.52	7.57
4809	192275	889.18	27.57	3.9	4809	192275	3691.68	53.2	7.52
5094	179963	779.34	24.3	3.44	5094	179963	3081.44	54.87	7.76
4810	177846	808.9	20.41	2.89	4810	177846	3252	53.8	7.61
5092	169152	832.92	27.5	3.89	5092	169152	3209.24	66.29	9.38
4948	150277	809.94	23.45	3.32	4948	150277	1482.16	31.4	4.44
4665	139452	751.2	26.96	3.81	4665	139452	1503.48	43.16	6.1
4807	132036	768.42	25.4	3.59	4807	132036	2055.78	40.86	5.78
5091	125794	748.78	28.81	4.07	5091	125794	1153.44	35.91	5.08
4666	117418	778.3	29.06	4.11	4666	117418	2683.86	41.19	5.83
4667	79353	721.12	23.72	3.35	4667	79353	1480.22	39.43	5.58
4952	71110	729.54	27.45	3.88	4952	71110	1492.56	32.41	4.58
5238	70961	736.92	26.38	3.73	5238	70961	1893.5	43.59	6.16
5239	65736	695.9	22.07	3.12	5239	65736	839.84	27.39	3.87
8909	57734	319.1	17.89	2.53	8909	57734	3474.14	55.75	7.88
8908	57432	319.64	20.59	2.91	8908	57432	3398.62	52.49	7.42
5095	56753	705.56	31.15	4.41	5095	56753	914.48	30.72	4.34
4947	53601	676.12	26.01	3.68	4947	53601	513.88	23.08	3.26
9049	44761	314.78	17.8	2.52	9049	44761	1583.7	40.17	5.68
5237	43323	731.44	26.21	3.71	5237	43323	983.8	34.6	4.89
4811	42356	709.46	27.45	3.88	4811	42356	2447.86	48.66	6.88
5090	42086	650.08	22.97	3.25	5090	42086	748.54	27.13	3.84
8766	40627	305.88	16.35	2.31	8766	40627	1258.04	37.86	5.35
9050	36919	311.82	16.06	2.27	9050	36919	1324.98	34.25	4.84
4664	35906	699.32	29.8	4.22	4664	35906	866.34	31.75	4.49
5262	33487	247.42	16.61	2.35	5262	33487	1408.42	41.88	5.92
4806	32347	654.78	25.51	3.61	4806	32347	713.28	22.27	3.15
8767	31747	315.18	16.72	2.36	8767	31747	2279.26	48.52	6.86
8910	29396	301.36	19.36	2.74	8910	29396	1557.94	45.73	6.47
8907	28492	310.02	18.01	2.55	8907	28492	1111.24	39.55	5.59
1689	25584	212.7	16.39	2.32	1689	25584	920.36	31.34	4.43
9048	25019	302.24	17.94	2.54	9048	25019	898.02	27.3	3.86
5240	24899	622.96	25.99	3.68	5240	24899	751.32	24.27	3.43
4519	23201	643.64	20.22	2.86	4519	23201	786.82	28.76	4.07
5409	21151	259.66	18.2	2.57	5409	21151	716.06	24.88	3.52
5220	20997	263.38	16.14	2.28	5220	20997	1862.12	52.56	7.43
2863	20452	251.68	13.48	1.91	2863	20452	901.74	29.91	4.23
1690	19411	216.06	12.25	1.73	1690	19411	1176.88	39.55	5.59
9933	19315	176.92	13.54	1.91	9933	19315	602.4	24.38	3.45
9051	18793	301.08	17.91	2.53	9051	18793	667	30.01	4.24
5236	18377	673.54	26.03	3.68	5236	18377	540.92	24.45	3.46
2864	17321	251.64	17.28	2.44	2864	17321	1160.34	35.15	4.97
5872	17118	170.84	10.63	1.5	5872	17118	748.36	27.56	3.9
4668	16373	642.14	17.62	2.49	4668	16373	1021.52	32.45	4.59
9047	16191	280.46	12.82	1.81	9047	16191	575.56	25.99	3.68
5367	15761	265.5	16.31	2.31	5367	15761	1582.82	46.86	6.63
9934	15603	182.12	13.81	1.95	9934	15603	755.84	30.29	4.28
5366	15563	260.84	14.31	2.02	5366	15563	866.82	29.45	4.17
5219	14977	268.18	13.11	1.85	5219	14977	1085	30.75	4.35
4236	14783	359.88	22.15	3.13	4236	14783	978.3	31.14	4.4
5557	14537	251.02	12.35	1.75	5557	14537	681.62	21.86	3.09
9052	14397	272.48	19.03	2.69	9052	14397	602.44	20.25	2.86
1782	14177	219.16	15.77	2.23	1782	14177	737.14	21.51	3.04
2429	14174	186.42	14.59	2.06	2429	14174	565.9	23.31	3.3
9187	14156	292.5	15.9	2.25	9187	14156	841	27.59	3.9
4624	14094	172.26	12.77	1.81	4624	14094	473.16	22.75	3.22
3185	14011	235.66	12.39	1.75	3185	14011	454.74	19.57	2.77
6830	13768	239.48	13.44	1.9	6830	13768	840.9	29.02	4.1
6826	13430	243	16.35	2.31	6826	13430	419.58	19.56	2.77
6834	12912	226.7	14.4	2.04	6834	12912	994.1	24.7	3.49
5556	12627	254.52	14.22	2.01	5556	12627	570.04	25.78	3.65
2493	11979	222.44	15.55	2.2	2493	11979	975.68	25.28	3.58
9046	11837	257.62	13.54	1.91	9046	11837	481.3	23.79	3.36
968	11776	143.18	12.55	1.77	968	11776	430.28	20.01	2.83
9316	11431	249.08	13.81	1.95	9316	11431	455.7	21.95	3.1
8626	11351	280.1	16.13	2.28	8626	11351	770.26	26.48	3.75
9186	11288	283.94	16.49	2.33	9186	11288	491.86	21.57	3.05
5385	11271	607.94	23.86	3.37	5385	11271	718.5	25.72	3.64
7001	11251	224.68	13.88	1.96	7001	11251	664.8	22.27	3.15
8911	11061	278.38	16.26	2.3	8911	11061	539.12	19.82	2.8
1783	11053	220.54	15.07	2.13	1783	11053	714.54	23.41	3.31
4520	11012	656.32	33.13	4.69	4520	11012	655.48	25.74	3.64
2294	10946	231.98	15.54	2.2	2294	10946	320.92	16.49	2.33
8628	10744	269.1	14.29	2.02	8628	10744	749.3	27.35	3.87
5558	10524	245.92	18.77	2.65	5558	10524	871.5	28.29	4
8768	10406	300.66	16.76	2.37	8768	10406	793.42	28.01	3.96
6993	10185	234	16.08	2.27	6993	10185	436.78	19.49	2.76
5261	10178	260.38	17.1	2.42	5261	10178	540.5	23.87	3.38
5408	10099	259.14	14.81	2.1	5408	10099	542.6	23.62	3.34
5221	9923	272.64	19.05	2.69	5221	9923	908.38	29.8	4.21
8765	9721	298.16	13.5	1.91	8765	9721	567.64	22.58	3.19
4521	9572	609.96	21.23	3	4521	9572	554.86	25.04	3.54
8763	9501	253.96	21.37	3.02	8763	9501	420.18	21.29	3.01
8912	9491	257.04	14.94	2.11	8912	9491	535.16	24.12	3.41
8487	9379	230.16	15.16	2.14	8487	9379	457.46	19.95	2.82
5072	9253	239.44	15.15	2.14	5072	9253	487.38	23.16	3.28
10377	9153	132.68	11.65	1.65	10377	9153	382.24	16.68	2.36
10366	8970	141.8	12.29	1.74	10366	8970	408.44	20.13	2.85
3969	8892	224.2	14.95	2.11	3969	8892	341.72	16.52	2.34
2605	8883	226.88	12.16	1.72	2605	8883	824.62	30.09	4.26
8764	8736	270.86	16.4	2.32	8764	8736	526.52	23.34	3.3
8473	8701	171.6	11.35	1.6	8473	8701	131.92	9.6	1.36
5234	8587	499.62	18.83	2.66	5234	8587	504.02	23.88	3.38
6672	8541	199.92	13.87	1.96	6672	8541	172.54	14.1	1.99
1599	8446	212.14	17.89	2.53	1599	8446	636.4	23.32	3.3
9878	8419	183.9	14.65	2.07	9878	8419	513.72	21.44	3.03
8906	8291	286.04	19.88	2.81	8906	8291	539.92	24.82	3.51
3940	8260	299.9	15.12	2.14	3940	8260	559.7	24.76	3.5
5476	8084	163.32	13.84	1.96	5476	8084	359.52	18.84	2.66
9426	8054	160.5	13.47	1.9	9426	8054	216.74	12.16	1.72
3762	7928	150.82	13.24	1.87	3762	7928	470.38	18.05	2.55
8905	7922	260.82	17.13	2.42	8905	7922	440.6	29.14	4.12
5258	7911	247.04	15.87	2.24	5258	7911	463.8	22.98	3.25
5257	7809	250.02	17.87	2.53	5257	7809	456.92	25.29	3.58
2538	7804	191.12	12.53	1.77	2538	7804	335	16.9	2.39
8914	7776	218.9	13.77	1.95	8914	7776	378.98	18.03	2.55
6543	7763	123.6	11.61	1.64	6543	7763	118.92	11.47	1.62
5384	7746	593.18	23.69	3.35	5384	7746	448.88	22.78	3.22
8769	7737	274.34	17.03	2.41	8769	7737	395.5	17.86	2.53
9053	7726	252.04	15.5	2.19	9053	7726	502.12	24.55	3.47
9932	7676	180.72	13.98	1.98	9932	7676	362.08	18.25	2.58
2193	7653	226.72	13.99	1.98	2193	7653	313.62	18.18	2.57
5989	7642	315.9	19.91	2.82	5989	7642	595.3	25.82	3.65
5988	7583	325.88	18.88	2.67	5988	7583	454.56	19.5	2.76
8625	7574	273.84	17.48	2.47	8625	7574	281.66	16.64	2.35
9877	7530	181.18	12.24	1.73	9877	7530	362.54	18.41	2.6
8762	7489	235.46	15.85	2.24	8762	7489	311.22	17.51	2.48
6831	7472	239.02	14.91	2.11	6831	7472	625.52	24.31	3.44
4478	7468	177.44	12.33	1.74	4478	7468	430.66	23.08	3.26
2321	7433	187.5	12.22	1.73	2321	7433	489.02	22.57	3.19
1981	7413	219.7	13.52	1.91	1981	7413	304.44	19.44	2.75
9045	7395	239.12	15.01	2.12	9045	7395	360.94	20.74	2.93
3654	7394	189	15.37	2.17	3654	7394	306.08	17.55	2.48
5705	7370	245.4	14.85	2.1	5705	7370	686.98	26.2	3.71
9044	7364	218.56	13.02	1.84	9044	7364	254.36	14.25	2.02
9140	7274	149.44	9.66	1.37	9140	7274	391.46	19.45	2.75
5117	7264	255.2	17.87	2.53	5117	7264	790.8	28.39	4.02
9182	7252	214.6	13.8	1.95	9182	7252	341.3	22.41	3.17
2749	7121	250.58	14.73	2.08	2749	7121	889.36	24.47	3.46
8488	7094	218.78	13.79	1.95	8488	7094	322.16	17.47	2.47
5871	7074	173.8	12.85	1.82	5871	7074	504.76	29.05	4.11
2604	7054	221.34	15.74	2.23	2604	7054	481.04	17.5	2.48
899	6432	144.94	13.41	1.9	899	6432	407.12	20.95	2.96
5387	4622	530.5	20.03	2.83	5387	4622	488.64	23.18	3.28
2220	3793	182.8	13.78	1.95	2220	3793	354.28	14.87	2.1
3071	3540	250.42	13.61	1.92	3071	3540	356.98	18.36	2.6
5519	3208	278.94	18.87	2.67	5519	3208	390.3	17.73	2.51
7150	3116	241.74	12.49	1.77	7150	3116	293.6	15.82	2.24
6329	2866	242.24	13.9	1.97	6329	2866	268.44	15.75	2.23
6323	2712	250.22	15.91	2.25	6323	2712	157.28	12.62	1.78
2851	2620	253.2	17.99	2.54	2851	2620	227.04	13.14	1.86
7666	2512	180.68	14.3	2.02	7666	2512	134.26	11.35	1.61
9936	2480	176.3	15.02	2.12	9936	2480	330.84	16.99	2.4
2869	2319	222.82	16.66	2.36	2869	2319	346.02	15.05	2.13
5375	2281	304.52	17.37	2.46	5375	2281	388.66	19.89	2.81
4671	2201	415.9	18.01	2.55	4671	2201	396.34	24.52	3.47
4515	2159	421.04	19.01	2.69	4515	2159	986	28.57	4.04
9667	2092	193.14	12.69	1.79	9667	2092	202.62	13.91	1.97
6241	2024	152.7	11.95	1.69	6241	2024	157.5	12.68	1.79
2992	1974	202.2	14.62	2.07	2992	1974	211.88	14.46	2.04
4365	1920	300.46	16.65	2.35	4365	1920	330.64	18.86	2.67
3931	1881	246.8	14.27	2.02	3931	1881	294.32	15.72	2.22
1641	1833	173.8	13.66	1.93	1641	1833	146.02	14.09	1.99
9523	1777	127.64	11.2	1.58	9523	1777	112.48	11.27	1.59
4076	1759	294.96	17.65	2.5	4076	1759	348.66	19.43	2.75
1801	1724	203.3	11.27	1.59	1801	1724	248.64	14.57	2.06
3881	1665	83.14	9	1.27	3881	1665	65.1	8.95	1.27
7497	1655	206.86	14.07	1.99	7497	1655	200.24	13.69	1.94
6349	1630	161.54	11.15	1.58	6349	1630	315.02	16.09	2.28
1073	1588	170.62	14.58	2.06	1073	1588	305.54	14.44	2.04
9571	1560	170.64	13.59	1.92	9571	1560	191.24	13.46	1.9
3177	1529	204.2	15.33	2.17	3177	1529	233.48	13.08	1.85
1985	1511	215.84	14.7	2.08	1985	1511	154.92	10.86	1.54
5479	1488	167.76	13.06	1.85	5479	1488	135.2	11.38	1.61
1285	1455	183.94	15.99	2.26	1285	1455	221.04	11.73	1.66
10357	1430	144.06	10.24	1.45	10357	1430	221.14	17.01	2.41
3918	1401	188.72	15.18	2.15	3918	1401	223.72	13.01	1.84
1338	1390	131.42	10.82	1.53	1338	1390	138.16	11.19	1.58
10150	1353	134.84	11.57	1.64	10150	1353	130.82	11.37	1.61
2264	1329	164.32	14.08	1.99	2264	1329	156.3	12.87	1.82
853	1319	150.38	12.12	1.71	853	1319	96.62	9.29	1.31
7266	1292	182.34	15.89	2.25	7266	1292	170.26	12.87	1.82
9715	1264	187	13.69	1.94	9715	1264	120.68	9.81	1.39
9712	1258	180.32	13.37	1.89	9712	1258	185.34	14.14	2
7673	1219	153.18	11.48	1.62	7673	1219	64.56	9.16	1.3
10356	1212	145.8	11.89	1.68	10356	1212	224.3	16.01	2.26
919	1182	153.64	10.19	1.44	919	1182	97.46	10.85	1.53
1814	1176	188.72	13.29	1.88	1814	1176	162.44	13.87	1.96
2347	1161	110.56	10.67	1.51	2347	1161	74.64	8.96	1.27
8678	1134	177.08	16.31	2.31	8678	1134	330.18	16.61	2.35
9404	1111	121.88	10.25	1.45	9404	1111	89.04	8.8	1.25
2212	1105	194.82	14.1	1.99	2212	1105	157.2	10.17	1.44
10397	1081	145.26	12.13	1.72	10397	1081	141.5	11.98	1.69
9193	1072	216.78	13.45	1.9	9193	1072	188.78	14.83	2.1
9716	1050	190.74	12.63	1.79	9716	1050	119.1	11.45	1.62
5921	1035	155.92	12.45	1.76	5921	1035	88.86	9.27	1.31
5270	1022	195.8	15.98	2.26	5270	1022	165.42	10.48	1.48
2446	1012	133.48	10.62	1.5	2446	1012	95.42	10.07	1.42
1631	991	181.48	13.05	1.85	1631	991	144.24	11.28	1.59
3409	966	185.42	14.27	2.02	3409	966	262.06	15.78	2.23
4178	962	147.22	13.49	1.91	4178	962	125.76	8.43	1.19
1845	943	129.22	10.4	1.47	1845	943	138.48	11.74	1.66
6098	934	176.72	14.48	2.05	6098	934	174.14	12.72	1.8
10164	915	154.24	11.5	1.63	10164	915	81.7	9.12	1.29
598	903	136.5	12.53	1.77	598	903	112.22	11.36	1.61
10611	892	132.36	12.03	1.7	10611	892	137.44	11.01	1.56
1944	875	120.16	11.5	1.63	1944	875	94.32	8.37	1.18
3390	867	146.38	9.69	1.37	3390	867	163.32	11.72	1.66
10119	847	158.08	12.09	1.71	10119	847	150.8	10.73	1.52
10350	833	146.06	12	1.7	10350	833	147.94	13.08	1.85
1100	822	150.58	14.52	2.05	1100	822	146.7	12.33	1.74
3749	806	85.82	7.52	1.06	3749	806	57.26	6.58	0.93
4131	804	141.68	9.41	1.33	4131	804	148.24	13.89	1.96
1572	781	133.06	12.25	1.73	1572	781	140.4	12.23	1.73
4780	768	195.34	16.18	2.29	4780	768	112.68	9.65	1.37
837	761	127.58	10.98	1.55	837	761	99.88	10.51	1.49
8676	746	183.66	11.05	1.56	8676	746	168.72	11.73	1.66
10450	736	141.36	13.26	1.88	10450	736	140.8	10.48	1.48
1948	726	104.1	10.1	1.43	1948	726	67.68	7.88	1.11
362	710	116.7	10.23	1.45	362	710	129.08	11.33	1.6
1408	694	145.62	12.27	1.73	1408	694	86.74	9.28	1.31
1662	687	124.78	12.15	1.72	1662	687	128.28	8.95	1.27
4448	670	94.36	9.73	1.38	4448	670	51.62	7.34	1.04
5032	659	143.78	11.92	1.69	5032	659	98.9	9.83	1.39
874	639	151.18	12.65	1.79	874	639	153.18	12.53	1.77
10023	633	146.8	11.94	1.69	10023	633	131.62	13.53	1.91
4866	615	114.12	10.58	1.5	4866	615	116.94	11.95	1.69
7546	598	97.28	8.13	1.15	7546	598	46.48	6.78	0.96
4863	591	123.18	12.13	1.72	4863	591	109.52	8.65	1.22
6688	580	135.48	14.08	1.99	6688	580	51.06	6.32	0.89
3014	560	137.58	9.42	1.33	3014	560	67.36	8.44	1.19
6282	547	196.5	13.03	1.84	6282	547	131.2	12.15	1.72
7413	534	178.54	12.85	1.82	7413	534	110.02	9.34	1.32
196	512	108.42	10.62	1.5	196	512	60.58	6.8	0.96
925	501	154.26	13.93	1.97	925	501	94.74	9.04	1.28
5468	483	141.84	11.44	1.62	5468	483	85.8	8.04	1.14
4039	469	155.46	13.07	1.85	4039	469	229.4	13.24	1.87
388	439	125.38	11.41	1.61	388	439	93.5	8	1.13
4725	436	115.28	8.13	1.15	4725	436	91.14	8.32	1.18
4135	404	129.22	13.77	1.95	4135	404	75.38	7.95	1.12
5011	393	111.64	10.78	1.52	5011	393	71.4	10.04	1.42
10932	377	83.88	9.89	1.4	10932	377	40.38	6.69	0.95
8745	346	118.42	10.96	1.55	8745	346	83.68	9.22	1.3
7999	320	128.68	12.52	1.77	7999	320	74.18	8.66	1.22
8885	301	97.54	9.95	1.41	8885	301	64.56	7.63	1.08
4182	275	156.02	12.99	1.84	4182	275	124.62	12.37	1.75
7362	259	110.48	9.99	1.41	7362	259	42.06	5.53	0.78
6718	219	94.9	10.91	1.54	6718	219	47.56	6.41	0.91
6721	189	77.02	8.65	1.22	6721	189	39.52	6.27	0.89
6223	167	84.16	9.06	1.28	6223	167	44.78	6.42	0.91
